# Supplementary material for: COVID-19 Patient Management in Outpatient Setting: A Population-Based Study from Southern Italy
Source: J Clin Med. 2021 Dec 23;11(1):51. doi: 10.3390/jcm11010051 (PMC8745524; doi:10.3390/jcm11010051)
Supplement: Supplementary file 1 [file jcm-11-00051-s001.zip]

Archive with 1 entries (1 files):
- jcm-1522003-supplementary.pdf
